# Supplementary material for: Correction: Impact of PSCA Variation on Gastric Ulcer Susceptibility
Source: PLoS One. 2014 Dec 5;9(12):e115366. doi: 10.1371/journal.pone.0115366 (PMC4257735; doi:10.1371/journal.pone.0115366)
Supplement: File S1 — Table 2. Association of PSCA and ABO SNPs with gastric ulcer. (XLSX) [file pone.0115366.s001.xlsx]

## Sheet: T2 GUmeta
Table 2. Association of PSCA and ABO SNPs with gastric ulcer
SNP		Alelle			Case					Control					Allelic					Rec					Dom
Chr		1/2 a			11	12	22	RAF		11	12	22	RAF		P b	OR b (95% C.I.)		PHetc		P b	OR b (95% C.I.)		PHetc		P b	OR b (95% C.I.)		PHetc
rs2294008 8q24/PSCA		C/T	BBJ		616	1836	1411	0.397101		3480	11574	10184	0.367184		4.00 x 10-6	1.13514	(1.08-1.19)			3.30 x 10-4	1.18615	(1.08-1.30)			6.09 x 10-6	1.1756	(1.06-1.21)
			ACC		70	201	154	0.401176		235	917	722	0.370064		0.09	1.13514	(0.98-1.33)	0.567168		0.0310284	1.38382	(1.03-1.84)	0.341974		0.379725	1.10289	(0.89-1.37)	0.585689
			meta d												9.14 x 10-8	1.1384	(1.08-1.19)			4.67 x 10-5	1.20231	(1.10-1.31)			4.74 x 10-6	1.17091	(1.1-1.25)
rs505922 9q34/ABO		T/C	BBJ		1259	1857	747	0.56627		7458	12537	5246	0.543818		2.23 x 10-4	1.09519	(1.04-1.15)			1.20 x 10-4	1.15284	(1.07-1.24)			0.0384249	1.09442	(1.005-1.19)
			ACC		127	201	97	0.535294		570	925	379	0.550961		0.41	0.94	(0.81-1.09)	0.054401		0.82884	0.97	(0.77-1.23)	0.172927		0.232454	0.86	(0.67-1.10)	0.0729948
			meta d												1.11 x 10-3	1.07941	(1.03-1.13)			3.25 x 10-4	1.1351	(1.06-1.22)			0.11	1.06846	(0.99-1.16)
We analyzed 4,017 gastric ulcer cases and 27,154 controls. a Allele 1; risk allele, Allele 2; non risk allele. b P values were caliculated using chi-square test. To calculate odds ratios (OR), non risk alleles were considered as references. c Heterogeneity across two stages was examined by Cochran Q test. d OR and P values were calculated using the Mantel-Haenszel fixed-effects model in the meta …
